# Supplementary material for: Recruitment of Patients With Amyotrophic Lateral Sclerosis for Clinical Trials and Epidemiological Studies: Descriptive Study of the National ALS Registry’s Research Notification Mechanism
Source: J Med Internet Res. 2021 Dec 7;23(12):e28021. doi: 10.2196/28021 (PMC8693186; doi:10.2196/28021)
Supplement: Multimedia Appendix 1 [file jmir_v23i12e28021_app1.xlsx]

## Sheet: Supplementary Table 1
This file is a multimedia appendix to a full manuscript published in the Journal of Medical Internet Research.
Fo full copyright and citation information see http://dx.doi.org/2196/jmir.xxxx
Supplementary Table 1. Sampling of clinical trials and epidemiological studies utilizing the National ALS Registry's Research Notification System, 2013-2019
	Study Name	Institution	Investigator	Research Notification Datea
Clinical Trials
	Determining the half-life of SOD1 in the CSF	Washington University (St. Louis)	Timothy Miller, MD, PhD	2019-12-01
	Phase 3 Safety and Efficacy of NurOwn in ALS	Brainstorm Cell Therapeutics	James Berry, MD	2019-06-01
	Safety of Urate Elevation in ALS – Phase II (SURE-ALS2)	Massachusetts General Hospital	Sabrina Paganoni, MD, PhD	2019-05-01
	A Phase 3, Randomised, Placebo-Controlled Trial of Arimoclomol in ALS	Orphazyme	Michael Benatar, MD, PhD	2019-03-01
	Evaluation of the Safety, Tolerability, Efficacy and Activity of AMX0035, CENTAUR-ALS	Amylyx Pharmaceuticals Inc.	Sabrina Paganoni, MD, PhD	2018-12-01
	Effects of Oral Levosimedan (ODM-109) on Respiratory Function in Patients with ALS	Orion Pharma	Merit Cudkowicz, MD	2018-11-01
	A Study to Evaluate Efficacy, Safety and Tolerability of CK-2127107 in Patients With ALS (Fortitude-ALS)	Cytokinetics, Inc.	Stacy Rudnicki, MD	2018-09-01
	A Study to Assess FLX-787 in Subjects With Motor Neuron Disease Experiencing Muscle Cramps	Flex Pharmaceuticals	Bjorn Oskarsson, MD	2018-03-01
	A Phase 2 Randomized, Placebo-Controlled Trial of Tocilizumab in Amyotrophic Lateral Sclerosis (ALS)	Barrow Neurological Institute	Shafeeq S. Ladha, M.D.	2017-11-01
	Treatment of FUS-Related ALS with Betamethasone – The TRANSLATE Study	University of Kentucky	Edward J. Kasarskis, MD, PhD	2017-08-01
	A Phase 2 Study of NP001 in Subjects with ALS and Evidence of Elevated Systemic Inflammation	Neuraltus Pharmaceuticals, Inc	Gilbert Block, MD, PhD	2017-02-01
	VITALITY-ALS (Ventilatory Investigation of Tirasemtiv and Assessment of Longitudinal Indices after Treatment for a Year)	Cytokinetics, Inc.	Jinsy Andrews, MD	2016-04-01
	A Phase 2 Pharmacodynamic Study of Ezogabine on Neuronal Excitability in Amyotrophic Lateral Sclerosis	Massachusetts General Hospital – Neurological Clinical Research Institute (MGH-NCRI).	Brian J. Wainger, MD, PhD	2016-03-01
	Evaluating the safety tolerability and clinical endpoint responsiveness of Ibudilast MN 166 in subjects with ALS	Carolinas Neuromuscular ALS MDA Center	Benjamin Rix Brooks, MD	2015-07-01
	Multi-Center, Randomized Controlled Study of the NeuRx® Diaphragm Pacing System™ (DPS) In Participants with Amyotrophic Lateral Sclerosis (ALS)	Barrow Neurological Institute	Jeremy M. Shefner, MD, PhD	2015-03-01
	Mexiletine for the treatment of muscle cramps in ALS	University of California, Davis	Björn Oskarsson, MD	2014-05-01
Epidemiological studies
	A Study of the Symptoms of Greatest Importance in Motor Neuron Disease (MND)	University of Rochester Medical Center	Chad Heatwole, MD	2019-10-01
	RDCRN Contact Registry for the CReATe Consortium.	University of Miami	Michael Benatar, MD, PhD	2019-04-01
	ALS Quest: An online questionnaire for research into ALS	University of Sydney	Roger Pamphlett, MD, MB	2018-11-01
	A Prospective Comprehensive Epidemiologic Study in a Large Cohort in The National ALS Registry: A Step to Identify ALS Risk Factors.	Columbia University Medical Center	Hiroshi Mitsumoto, MD, DSc	2018-07-01
	Identify, Analyze, and Evaluate Potential Risk Factors for Amyotrophic Lateral Sclerosis (ALS)	Dartmouth-Hitchcock Medical Center	Elijah Stommel, MD, PhD	2017-07-01
	Identification and Validation of ALS Environmental Risk Factors.	University of Michigan	Eva Feldman, MD, PhD	2016-02-01
	Amyotrophic Lateral Sclerosis and Genetic Testing: A Perspective from the ALS Community	The Ohio State University	Jennifer Roggenbuck, MS	2015-06-01
	Questionnaire of cramps and pain in ALS.	University of California, Davis	Björn Oskarsson, MD	2014-12-01
	Developing a Satellite ALS Center at a Remote Site Incorporating Regional Resources and Telemedicine	University of Kentucky	Edward Kasarskis, MD, PhD	2014-05-01
	Mindfulness, Psychological Well-Being, and Physical Degeneration in People with ALS	Harvard University	Ellen Langer, PhD	2013-03-01
	Risk Factor Analysis in ALS	Medical University of South Carolina	David Stickler, MD	2013-02-01
	ALS Focus Survey Program	ALS Association	Sarah Parvanta, PhD	2010-12-01
aDate corresponds to original date of first notification.
